# Supplementary material for: Dexmedetomidine reduces myocardial ischemia-reperfusion injury in young mice through MIF/AMPK/GLUT4 axis
Source: BMC Anesthesiol. 2022 Sep 14;22:289. doi: 10.1186/s12871-022-01825-z (PMC9472426; doi:10.1186/s12871-022-01825-z)
Supplement: Supplementary file 1 — Additional file 1. [file 12871_2022_1825_MOESM1_ESM.zip]

Archive with 13 entries (13 files):
- Supplementary/~$pplementary figure 1.docx
- Supplementary/1-Bax- original (mice).tif
- Supplementary/1-BAX.jpg
- Supplementary/2-Bax- original (mice).tif
- Supplementary/2-BAX.jpg
- Supplementary/BAX-marking.jpg
- Supplementary/Bcl-2 -original (mice).tif
- Supplementary/BCL-2.jpg
- Supplementary/BCL-2-marking.jpg
- Supplementary/GLUT4 -original (mice).tif
- Supplementary/MIF -original (mice).tif
- Supplementary/p-AMPKa -original (mice).tif
- Supplementary/Supplementary figure 1.docx
